# Supplementary material for: Prevalence, Distribution, and Molecular Record of Four Hard Ticks from Livestock in the United Arab Emirates
Source: Insects. 2021 Nov 11;12(11):1016. doi: 10.3390/insects12111016 (PMC8617910; doi:10.3390/insects12111016)
Supplement: Supplementary file 1 [file insects-12-01016-s001.zip]

Archive with 1 entries (1 files):
- insects-1388957-supplementary.pdf
